# Supplementary material for: Whole Genome Characterization of Leptospira kirschneri Serogroup Pomona in Croatia: Insights into Its Diversity and Evolutionary Emergence
Source: Pathogens. 2025 Aug 29;14(9):860. doi: 10.3390/pathogens14090860 (PMC12472981; doi:10.3390/pathogens14090860)
Supplement: Supplementary file 1 [file pathogens-14-00860-s001.zip › Table S1.xlsx]

## Sheet: Table S1
Table S1. Panel of 14 reference hyperimmune sera used for serological typing of Leptospira spp. isolates, including corresponding serogroups, serovars, and reference strains.
No.	Serogroup	Serovar	Strain
1	Grippotyphosa	Grippotyphosa	Moskva V
2	Sejroe	Sejroe	M 84
3	Australis	Bratislava	Jež Bratislava
4	Pomona	Pomona	Pomona
		Mozdok	5621
5	Canicola	Canicola	Hond Utrecht IV
6	Icterohaemorrhagiae	Icterohaemorrhagiae	RGA
7	Tarassovi	Tarassovi	Perepelitsin
8	Sejroe	Saxkoebing	Mus 24
9	Ballum	Ballum	Mus 127
10	Bataviae	Bataviae	Swart
11	Javanica	Poi	Poi
12	Sejroe	Hardjo	Sponselee
13	Autumnalis	Rachmati	Rachmat
14	Hebdomadis	Hebdomadis	Hebdomadis
