# Supplementary material for: Whole Genome Characterization of Leptospira kirschneri Serogroup Pomona in Croatia: Insights into Its Diversity and Evolutionary Emergence
Source: Pathogens. 2025 Aug 29;14(9):860. doi: 10.3390/pathogens14090860 (PMC12472981; doi:10.3390/pathogens14090860)
Supplement: Supplementary file 1 [file pathogens-14-00860-s001.zip › Table S2.xlsx]

## Sheet: Table S2
Table S2. Metadata of Leptospira spp. isolates from small rodents: rodent species, sampling locations, collection dates, and associated SRA Information
Sample ID	Species	Location	Specimen	Specimen collected date	Biosample ID	SRA ID
1-3004198559	Apodemus agrarius	Mikanovci	kidney	2005-10-21	SAMN49477772	SRR34054937
2-3004198561	Apodemus agrarius	Mikanovci	kidney	2005-10-21	SAMN49477773	SRR34054936
3-3004198563	Apodemus agrarius	Mikanovci	kidney	2005-10-21	SAMN49477783	SRR34054934
5-3004198567	Apodemus agrarius	Mikanovci	kidney	2005-10-21	SAMN49477803	SRR34054912
8-3004198573	Apodemus agrarius	Cerna	kidney	2005-10-26	SAMN49477819	SRR34054895
24-3004198577	Apodemus flavicollis	Županja	kidney	2015-07-15	SAMN49477774	SRR34054925
25-3004198579	Apodemus flavicollis	Županja	kidney	2015-07-15	SAMN49477775	SRR34054914
26-3004198582	Apodemus agrarius	Nova Subocka	kidney	2015-04-24	SAMN49477776	SRR34054903
27-3004198584	Apodemus agrarius	Lipovljani	kidney	2014-10-15	SAMN49477777	SRR34054894
28-3004198585	Apodemus agrarius	Lipovljani	kidney	2014-10-15	SAMN49477778	SRR34054893
29-3004198587	Apodemus agrarius	Lipovljani	kidney	2014-10-15	SAMN49477779	SRR34054892
30-3004198590	Apodemus agrarius	Lipovljani	kidney	2014-10-14	SAMN49477780	SRR34054891
31-3004198591	Apodemus agrarius	Lipovljani	kidney	2014-10-14	SAMN49477781	SRR34054890
32-3004198593	Apodemus agrarius	Lipovljani	kidney	2012-04-03	SAMN49477782	SRR34054935
33-3004198595	Apodemus agrarius	Lipovljani	kidney	2012-03-27	SAMN49477784	SRR34054933
34-3004198597	Apodemus agrarius	Lipovljani	kidney	2012-01-18	SAMN49477785	SRR34054932
35-3004198599	Apodemus agrarius	Lipovljani	kidney	2011-12-16	SAMN49477786	SRR34054931
36-3004198601	Microtus lavernedii	Lipovljani	kidney	2011-12-16	SAMN49477787	SRR34054930
37-3004198603	Apodemus agrarius	Lipovljani	kidney	2011-12-16	SAMN49477788	SRR34054929
38-3004198605	Apodemus agrarius	Lipovljani	kidney	2011-12-16	SAMN49477789	SRR34054928
39-3004198607	Apodemus agrarius	Lipovljani	kidney	2009-10-30	SAMN49477790	SRR34054927
40-3004198609	Apodemus agrarius	Novoselec (Žutica)	kidney	2007-11-30	SAMN49477791	SRR34054926
41-3004198611	Apodemus flavicollis	Novoselec (Žutica)	kidney	2007-11-10	SAMN49477792	SRR34054924
43-3004198613	Apodemus flavicollis	Bjelovar	kidney	2018-05-29	SAMN49477793	SRR34054923
44-3004198615	Apodemus agrarius	Čakovec	kidney	2016-10-07	SAMN49477794	SRR34054922
45-3004198617	Apodemus agrarius	Zupanja	kidney	2015-10-29	SAMN49477795	SRR34054921
46-3004198619	Apodemus agrarius	Zupanja	kidney	2015-10-28	SAMN49477796	SRR34054920
47-3004198621	Apodemus agrarius	Nova Subocka	kidney	2015-04-24	SAMN49477797	SRR34054919
48-3004198623	Apodemus agrarius	Lipovljani	kidney	2014-10-15	SAMN49477798	SRR34054918
49-3004198625	Apodemus agrarius	Lipovljani	kidney	2014-10-15	SAMN49477799	SRR34054917
50-3004198627	Apodemus agrarius	Lipovljani	kidney	2014-10-15	SAMN49477800	SRR34054916
51-3004198630	Apodemus agrarius	Lipovljani	kidney	2014-10-15	SAMN49477801	SRR34054915
52-3004198631	Apodemus agrarius	Lipovljani	kidney	2014-10-15	SAMN49477802	SRR34054913
53-3004198634	Apodemus agrarius	Lipovljani	kidney	2014-10-15	SAMN49477804	SRR34054911
54-3004198636	Apodemus agrarius	Lipovljani	kidney	2014-10-15	SAMN49477805	SRR34054910
55-3004198638	Apodemus agrarius	Lipovljani	kidney	2014-10-15	SAMN49477806	SRR34054909
56-3004198639	Apodemus agrarius	Lipovljani	kidney	2014-10-15	SAMN49477807	SRR34054908
57-3004198641	Apodemus agrarius	Lipovljani	kidney	2014-10-15	SAMN49477808	SRR34054907
58-3004198643	Apodemus agrarius	Lipovljani	kidney	2014-10-15	SAMN49477809	SRR34054906
59-3004198645	Apodemus agrarius	Lipovljani	kidney	2014-10-14	SAMN49477810	SRR34054905
60-3004198647	Apodemus agrarius	Lipovljani	kidney	2014-10-14	SAMN49477811	SRR34054904
61-3004198649	Apodemus agrarius	Lipovljani	kidney	14.10.2014.	SAMN49477818	SRR34054896
62-3004198651	Apodemus agrarius	Lipovljani	kidney	2014-10-14	SAMN49477812	SRR34054902
63-3004198653	Apodemus agrarius	Lipovljani	kidney	2012-04-03	SAMN49477813	SRR34054901
64-3004198655	Apodemus agrarius	Lipovljani	kidney	2012-03-27	SAMN49477814	SRR34054900
65-3004198657	Apodemus agrarius	Lipovljani	kidney	2012-03-27	SAMN49477815	SRR34054899
66-3004198659	Apodemus agrarius	Lipovljani	kidney	2011-12-16	SAMN49477816	SRR34054898
68-3004198663	Apodemus flavicollis	Novoselec (Žutica)	kidney	2007-11-30	SAMN49477817	SRR34054897
