# Supplementary material for: Whole Genome Characterization of Leptospira kirschneri Serogroup Pomona in Croatia: Insights into Its Diversity and Evolutionary Emergence
Source: Pathogens. 2025 Aug 29;14(9):860. doi: 10.3390/pathogens14090860 (PMC12472981; doi:10.3390/pathogens14090860)
Supplement: Supplementary file 1 [file pathogens-14-00860-s001.zip › Table S4.xlsx]

## Sheet: Table S4
Table S4. Dataset of 118 genomes comprising 48 Croatian Leptospira isolates and 70 publicly available genomes representing all recognized Leptospira type strains with whole-genome sequences available in the NCBI RefSeq database, used for ANI analysis presented in Figure 1.
Sample	NCBI Accession
1-3004198559	SRR34054937
2-3004198561	SRR34054936
24-3004198577	SRR34054925
25-3004198579	SRR34054914
26-3004198582	SRR34054903
27-3004198584	SRR34054894
28-3004198585	SRR34054893
29-3004198587	SRR34054892
30-3004198590	SRR34054891
31-3004198591	SRR34054890
32-3004198593	SRR34054935
3-3004198563	SRR34054934
33-3004198595	SRR34054933
34-3004198597	SRR34054932
35-3004198599	SRR34054931
36-3004198601	SRR34054930
37-3004198603	SRR34054929
38-3004198605	SRR34054928
39-3004198607	SRR34054927
40-3004198609	SRR34054926
41-3004198611	SRR34054924
43-3004198613	SRR34054923
44-3004198615	SRR34054922
45-3004198617	SRR34054921
46-3004198619	SRR34054920
47-3004198621	SRR34054919
48-3004198623	SRR34054918
49-3004198625	SRR34054917
50-3004198627	SRR34054916
51-3004198630	SRR34054915
52-3004198631	SRR34054913
5-3004198567	SRR34054912
53-3004198634	SRR34054911
54-3004198636	SRR34054910
55-3004198638	SRR34054909
56-3004198639	SRR34054908
57-3004198641	SRR34054907
58-3004198643	SRR34054906
59-3004198645	SRR34054905
60-3004198647	SRR34054904
61-3004198649	SRR34054902
62-3004198651	SRR34054901
63-3004198653	SRR34054900
64-3004198655	SRR34054899
65-3004198657	SRR34054898
66-3004198659	SRR34054897
68-3004198663	SRR34054896
8-3004198573	SRR34054895
Leptospira_abararensis_GCA_016918735	GCA_016918735.1
Leptospira_adleri_GCA_002811985	GCA_002811985.1
Leptospira_ainazelensis_GCA_016918785	GCA_016918785.1
Leptospira_ainlahdjerensis_GCA_016919175	GCA_016919175.1
Leptospira_alexanderi_GCA_000243815	GCA_000243815.3
Leptospira_alstonii_GCA_000347175	GCA_000347175.1
Leptospira_andrefontaineae_GCA_004770105	GCA_004770105.1
Leptospira_bandrabouensis_GCA_004770905	GCA_004770905.1
Leptospira_barantonii_GCA_002811925	GCA_002811925.1
Leptospira_biflexa_GCA_000017605	GCA_000017605.1
Leptospira_borgpetersenii_GCA_001444465	GCA_001444465.1
Leptospira_bourretii_GCA_004770145	GCA_004770145.1
Leptospira_bouyouniensis_GCA_004770445	GCA_004770445.1
Leptospira_brenneri_GCA_002812125	GCA_002812125.1
Leptospira_broomii_GCA_000243715	GCA_000243715.3
Leptospira_chreensis_GCA_016919165	GCA_016919165.1
Leptospira_congkakensis_GCA_004770215	GCA_004770215.1
Leptospira_dzoumogneensis_GCA_004770895	GCA_004770895.1
Leptospira_ellinghausenii_GCA_003114815	GCA_003114815.1
Leptospira_ellisii_GCA_002811955	GCA_002811955.1
Leptospira_fainei_GCA_000306235	GCA_000306235.2
Leptospira_fletcheri_GCA_004769195	GCA_004769195.1
Leptospira_fluminis_GCA_004771275	GCA_004771275.1
Leptospira_gomenensis_GCA_004769425	GCA_004769425.1
Leptospira_haakeii_GCA_002812045	GCA_002812045.1
Leptospira_harrisiae_GCA_002811945	GCA_002811945.1
Leptospira_hartskeerlii_GCA_002811475	GCA_002811475.1
Leptospira_idonii_GCA_004770995	GCA_004770995.1
Leptospira_ilyithenensis_GCA_004771005	GCA_004771005.1
Leptospira_inadai_GCA_001704175	GCA_001704175.2
Leptospira_interrogans_GCA_001292615.2	GCA_001292615.2
Leptospira_jelokensis_GCA_004769775	GCA_004769775.1
Leptospira_johnsonii_GCA_003112675	GCA_003112675.1
Leptospira_kanakyensis_GCA_004769225	GCA_004769225.1
Leptospira_kemamanensis_GCA_004769665	GCA_004769665.1
Leptospira_kirschneri_GCA_001584245	GCA_001584245.1
Leptospira_kmetyi_GCA_002811455	GCA_002811455.1
Leptospira_kobayashii_GCA_003114835	GCA_003114835.2
Leptospira_koniambonensis_GCA_004769555	GCA_004769555.1
Leptospira_langatensis_GCA_004769595	GCA_004769595.1
Leptospira_levettii_GCA_002812165	GCA_002812165.1
Leptospira_licerasiae_GCA_000216455	GCA_000216455.2
Leptospira_mayottensis_GCA_000306675	GCA_000306675.3
Leptospira_meyeri_GCA_000304275	GCA_000304275.1
Leptospira_montravelensis_GCA_004769455	GCA_004769455.1
Leptospira_mtsangambouensis_GCA_004770475	GCA_004770475.1
Leptospira_neocaledonica_GCA_002812205	GCA_002812205.1
Leptospira_noguchii_GCA_000306255	GCA_000306255.2
Leptospira_noumeaensis_GCA_004770765	GCA_004770765.1
Leptospira_ognonensis_GCA_004770745	GCA_004770745.1
Leptospira_perdikensis_GCA_004769575	GCA_004769575.1
Leptospira_perolatii_GCA_002811865	GCA_002811865.1
Leptospira_ryugenii_GCA_003114855	GCA_003114855.1
Leptospira_saintgironsiae_GCA_002811765	GCA_002811765.1
Leptospira_sanjuanensis_GCA_022267325	GCA_022267325.1
Leptospira_sanjuanensis_GCA_022267375	GCA_022267375.1
Leptospira_santarosai_GCA_000313175	GCA_000313175.2
Leptospira_sarikeiensis_GCA_004769615	GCA_004769615.1
Leptospira_selangorensis_GCA_004770835	GCA_004770835.1
Leptospira_semungkisensis_GCA_004770055	GCA_004770055.1
Leptospira_stimsonii_GCA_003545885	GCA_003545885.1
Leptospira_terpstrae_GCA_000332495	GCA_000332495.2
Leptospira_tipperaryensis_GCA_001729245	GCA_001729245.1
Leptospira_vanthielii_GCA_004770365	GCA_004770365.1
Leptospira_venezuelensis_GCA_002150035	GCA_002150035.1
Leptospira_weilii_GCA_000244815	GCA_000244815.3
Leptospira_wolbachii_GCA_000332515	GCA_000332515.2
Leptospira_wolffii_GCA_004770705	GCA_004770705.1
Leptospira_yanagawae_GCA_000332475	GCA_000332475.2
Leptospira_yasudae_GCA_003545865	GCA_003545865.1
