# Supplementary material for: Whole Genome Characterization of Leptospira kirschneri Serogroup Pomona in Croatia: Insights into Its Diversity and Evolutionary Emergence
Source: Pathogens. 2025 Aug 29;14(9):860. doi: 10.3390/pathogens14090860 (PMC12472981; doi:10.3390/pathogens14090860)
Supplement: Supplementary file 1 [file pathogens-14-00860-s001.zip › Table S5.xlsx]

## Sheet: Table S5
Table S5. Dataset of 99 Leptospira kirschneri genomes comprising 48 Croatian isolates and 51 publicly available genomes from the NCBI RefSeq database used for pairwise ANI analysis presented in Figure 2.
Sample	NCBI Accession
1-3004198559	SRR34054937
2-3004198561	SRR34054936
24-3004198577	SRR34054925
25-3004198579	SRR34054914
26-3004198582	SRR34054903
27-3004198584	SRR34054894
28-3004198585	SRR34054893
29-3004198587	SRR34054892
30-3004198590	SRR34054891
31-3004198591	SRR34054890
32-3004198593	SRR34054935
3-3004198563	SRR34054934
33-3004198595	SRR34054933
34-3004198597	SRR34054932
35-3004198599	SRR34054931
36-3004198601	SRR34054930
37-3004198603	SRR34054929
38-3004198605	SRR34054928
39-3004198607	SRR34054927
40-3004198609	SRR34054926
41-3004198611	SRR34054924
43-3004198613	SRR34054923
44-3004198615	SRR34054922
45-3004198617	SRR34054921
46-3004198619	SRR34054920
47-3004198621	SRR34054919
48-3004198623	SRR34054918
49-3004198625	SRR34054917
50-3004198627	SRR34054916
51-3004198630	SRR34054915
52-3004198631	SRR34054913
5-3004198567	SRR34054912
53-3004198634	SRR34054911
54-3004198636	SRR34054910
55-3004198638	SRR34054909
56-3004198639	SRR34054908
57-3004198641	SRR34054907
58-3004198643	SRR34054906
59-3004198645	SRR34054905
60-3004198647	SRR34054904
61-3004198649	SRR34054902
62-3004198651	SRR34054901
63-3004198653	SRR34054900
64-3004198655	SRR34054899
65-3004198657	SRR34054898
66-3004198659	SRR34054897
68-3004198663	SRR34054896
8-3004198573	SRR34054895
Leptospira_kirschneri_1051_GCF_000243655	GCF_000243655.2
Leptospira_kirschneri_200702274_GCF_000244515	GCF_000244515.1
Leptospira_kirschneri_200801774_GCF_000306555	GCF_000306555.1
Leptospira_kirschneri_200802841_GCF_000306395	GCF_000306395.1
Leptospira_kirschneri_200803703_GCF_000306595	GCF_000306595.1
Leptospira_kirschneri_2008720114_GCF_000306175	GCF_000306175.1
Leptospira_kirschneri_3002317257_GCF_046721505	GCF_046721505.1
Leptospira_kirschneri_3522_CT_GCF_000243695	GCF_000243695.2
Leptospira_kirschneri_50-PK_GCF_042747675	GCF_042747675.1
Leptospira_kirschneri_56168_GCF_002009725	GCF_002009725.1
Leptospira_kirschneri_56611_GCF_002009765	GCF_002009765.1
Leptospira_kirschneri_61H_GCF_000772835	GCF_000772835.2
Leptospira_kirschneri_75-Shum_GCF_042747695	GCF_042747695.1
Leptospira_kirschneri_804Khv_GCF_030053735	GCF_030053735.1
Leptospira_kirschneri_B_81_7_type_3_Tsaratsovo_GCF_000246355	GCF_000246355.1
Leptospira_kirschneri_Brem_127_Duyster_GCF_000246175	GCF_000246175.1
Leptospira_kirschneri_Brem_166_GCF_000246335	GCF_000246335.1
Leptospira_kirschneri_Brem_179_GCF_000246295	GCF_000246295.1
Leptospira_kirschneri_CBC613_GCF_000346995	GCF_000346995.1
Leptospira_kirschneri_Duyster-Boelhouwer_GCF_000246155	GCF_000246155.1
Leptospira_kirschneri_FMAS_PN5_GCF_024526015	GCF_024526015.1
Leptospira_kirschneri_H1_GCF_000243915	GCF_000243915.1
Leptospira_kirschneri_H2_GCF_000306515	GCF_000306515.1
Leptospira_kirschneri_H9_GCF_041647705	GCF_041647705.1
Leptospira_kirschneri_I-7_GCF_026410865	GCF_026410865.1
Leptospira_kirschneri_JB_GCF_000346895	GCF_000346895.1
Leptospira_kirschneri_Lep035_GCF_042138945	GCF_042138945.1
Leptospira_kirschneri_LS0080_GCF_050283615	GCF_050283615.1
Leptospira_kirschneri_LS0103_GCF_050283385	GCF_050283385.1
Leptospira_kirschneri_LS0104_GCF_050283345	GCF_050283345.1
Leptospira_kirschneri_LS0106_GCF_050283325.1	GCF_050283325.1
Leptospira_kirschneri_LS0107_GCF_050283365	GCF_050283365.1
Leptospira_kirschneri_M110_06_GCF_002018105	GCF_002018105.1
Leptospira_kirschneri_M36_05_GCF_001401895	GCF_001401895.1
Leptospira_kirschneri_MMD1493_GCF_000347015	GCF_000347015.1
Leptospira_kirschneri_Moskva_GCF_000243855	GCF_000243855.1
Leptospira_kirschneri_na_GCF_963556375	GCF_963556375.1
Leptospira_kirschneri_na_GCF_963556435	GCF_963556435.1
Leptospira_kirschneri_Nikolaevo_GCF_000347235	GCF_000347235.1
Leptospira_kirschneri_PR010R6_GCF_046721495	GCF_046721495.1
Leptospira_kirschneri_PR029-R1_GCF_046721465	GCF_046721465.1
Leptospira_kirschneri_PR077-R1_GCF_046721455	GCF_046721455.1
Leptospira_kirschneri_PR081-R1_GCF_046721435	GCF_046721435.1
Leptospira_kirschneri_PUO_1247_GCF_000347215	GCF_000347215.1
Leptospira_kirschneri_RM1_GCF_000243875	GCF_000243875.1
Leptospira_kirschneri_RM52_GCF_000243615	GCF_000243615.1
Leptospira_kirschneri_UCR5RB1_GCF_002018145	GCF_002018145.1
Leptospira_kirschneri_UT130_GCF_000246675	GCF_000246675.1
Leptospira_kirschneri_Vehlefans_2_GCF_000343555	GCF_000343555.1
Leptospira_kirschneri_Vehlefans_3_GCF_000342725	GCF_000342725.1
Leptospira_kirschneri_ZV013_GCF_001584245	GCF_001584245.1
