# Supplementary material for: Whole Genome Characterization of Leptospira kirschneri Serogroup Pomona in Croatia: Insights into Its Diversity and Evolutionary Emergence
Source: Pathogens. 2025 Aug 29;14(9):860. doi: 10.3390/pathogens14090860 (PMC12472981; doi:10.3390/pathogens14090860)
Supplement: Supplementary file 1 [file pathogens-14-00860-s001.zip › Table S6.xlsx]

## Sheet: Table S6
Table S6. Multilocus sequence typing (MLST) and core genome MLST (cgMLST) profiles of 48 Croatian Leptospira spp. isolates
Sample	MLST								cgMLST
	PubMLST scheme name	ST	Allele IDs						cgST			Genotype*
1-3004198559	leptospira_3	98	adk_3(15)	icdA_3(25)	lipL32_3(11)	lipL41_3(16)	rrs2_3(12)	secY_3(21)	1016			A
2-3004198561	leptospira_3	98	adk_3(15)	icdA_3(25)	lipL32_3(11)	lipL41_3(16)	rrs2_3(12)	secY_3(21)	1012	1016	1017	B
3-3004198563	leptospira_3	98	adk_3(15)	icdA_3(25)	lipL32_3(11)	lipL41_3(16)	rrs2_3(12)	secY_3(21)	1012			E
5-3004198567	leptospira_3	98	adk_3(15)	icdA_3(25)	lipL32_3(11)	lipL41_3(16)	rrs2_3(12)	secY_3(21)	1012	1016	1017	B
8-3004198573	leptospira_3	98	adk_3(15)	icdA_3(25)	lipL32_3(11)	lipL41_3(16)	rrs2_3(12)	secY_3(21)	1012	1016	1017	B
24-3004198577	leptospira_3	98	adk_3(15)	icdA_3(25)	lipL32_3(11)	lipL41_3(16)	rrs2_3(12)	secY_3(21)	1017			C
25-3004198579	leptospira_3	98	adk_3(15)	icdA_3(25)	lipL32_3(11)	lipL41_3(16)	rrs2_3(12)	secY_3(21)	1012	1016	1017	B
26-3004198582	leptospira_3	98	adk_3(15)	icdA_3(25)	lipL32_3(11)	lipL41_3(16)	rrs2_3(12)	secY_3(21)	1017			C
27-3004198584	leptospira_3	98	adk_3(15)	icdA_3(25)	lipL32_3(11)	lipL41_3(16)	rrs2_3(12)	secY_3(21)	1017			C
28-3004198585	leptospira_3	98	adk_3(15)	icdA_3(25)	lipL32_3(11)	lipL41_3(16)	rrs2_3(12)	secY_3(21)	1017			C
29-3004198587	leptospira_3	98	adk_3(15)	icdA_3(25)	lipL32_3(11)	lipL41_3(16)	rrs2_3(12)	secY_3(21)	1017			C
30-3004198590	leptospira_3	98	adk_3(15)	icdA_3(25)	lipL32_3(11)	lipL41_3(16)	rrs2_3(12)	secY_3(21)	1012	1016	1017	B
31-3004198591	leptospira_3	98	adk_3(15)	icdA_3(25)	lipL32_3(11)	lipL41_3(16)	rrs2_3(12)	secY_3(21)	1017			C
32-3004198593	leptospira_3	98	adk_3(15)	icdA_3(25)	lipL32_3(11)	lipL41_3(16)	rrs2_3(12)	secY_3(21)	1016	1017		D
33-3004198595	leptospira_3	98	adk_3(15)	icdA_3(25)	lipL32_3(11)	lipL41_3(16)	rrs2_3(12)	secY_3(21)	1017			C
34-3004198597	leptospira_3	98	adk_3(15)	icdA_3(25)	lipL32_3(11)	lipL41_3(16)	rrs2_3(12)	secY_3(21)	1016	1017		D
35-3004198599	leptospira_3	98	adk_3(15)	icdA_3(25)	lipL32_3(11)	lipL41_3(16)	rrs2_3(12)	secY_3(21)	1012	1016	1017	B
36-3004198601	leptospira_3	98	adk_3(15)	icdA_3(25)	lipL32_3(11)	lipL41_3(16)	rrs2_3(12)	secY_3(21)	1017			C
37-3004198603	leptospira_3	98	adk_3(15)	icdA_3(25)	lipL32_3(11)	lipL41_3(16)	rrs2_3(12)	secY_3(21)	1017			C
38-3004198605	leptospira_3	98	adk_3(15)	icdA_3(25)	lipL32_3(11)	lipL41_3(16)	rrs2_3(12)	secY_3(21)	1012	1016	1017	B
39-3004198607	leptospira_3	98	adk_3(15)	icdA_3(25)	lipL32_3(11)	lipL41_3(16)	rrs2_3(12)	secY_3(21)	1017			C
40-3004198609	leptospira_3	98	adk_3(15)	icdA_3(25)	lipL32_3(11)	lipL41_3(16)	rrs2_3(12)	secY_3(21)	1017			C
41-3004198611	leptospira_3	98	adk_3(15)	icdA_3(25)	lipL32_3(11)	lipL41_3(16)	rrs2_3(12)	secY_3(21)	1012	1016	1017	B
43-3004198613	leptospira_3	98	adk_3(15)	icdA_3(25)	lipL32_3(11)	lipL41_3(16)	rrs2_3(12)	secY_3(21)	1016	1017		D
44-3004198615	leptospira_3	98	adk_3(15)	icdA_3(25)	lipL32_3(11)	lipL41_3(16)	rrs2_3(12)	secY_3(21)	1012	1016	1017	B
45-3004198617	leptospira_3	98	adk_3(15)	icdA_3(25)	lipL32_3(11)	lipL41_3(16)	rrs2_3(12)	secY_3(21)	1016	1017		D
46-3004198619	leptospira_3	98	adk_3(15)	icdA_3(25)	lipL32_3(11)	lipL41_3(16)	rrs2_3(12)	secY_3(21)	959	1017		F
47-3004198621	leptospira_3	98	adk_3(15)	icdA_3(25)	lipL32_3(11)	lipL41_3(16)	rrs2_3(12)	secY_3(21)	1016	1017		D
48-3004198623	leptospira_3	98	adk_3(15)	icdA_3(25)	lipL32_3(11)	lipL41_3(16)	rrs2_3(12)	secY_3(21)	1017			C
49-3004198625	leptospira_3	98	adk_3(15)	icdA_3(25)	lipL32_3(11)	lipL41_3(16)	rrs2_3(12)	secY_3(21)	1017			C
50-3004198627	leptospira_3	98	adk_3(15)	icdA_3(25)	lipL32_3(11)	lipL41_3(16)	rrs2_3(12)	secY_3(21)	1017			C
51-3004198630	leptospira_3	98	adk_3(15)	icdA_3(25)	lipL32_3(11)	lipL41_3(16)	rrs2_3(12)	secY_3(21)	1017			C
52-3004198631	leptospira_3	98	adk_3(15)	icdA_3(25)	lipL32_3(11)	lipL41_3(16)	rrs2_3(12)	secY_3(21)	1017			C
53-3004198634	leptospira_3	98	adk_3(15)	icdA_3(25)	lipL32_3(11)	lipL41_3(16)	rrs2_3(12)	secY_3(21)	1017			C
54-3004198636	leptospira_3	98	adk_3(15)	icdA_3(25)	lipL32_3(11)	lipL41_3(16)	rrs2_3(12)	secY_3(21)	1012	1016	1017	B
55-3004198638	leptospira_3	98	adk_3(15)	icdA_3(25)	lipL32_3(11)	lipL41_3(16)	rrs2_3(12)	secY_3(21)	1017			C
56-3004198639	leptospira_3	98	adk_3(15)	icdA_3(25)	lipL32_3(11)	lipL41_3(16)	rrs2_3(12)	secY_3(21)	1011	1013	1849	G
57-3004198641	leptospira_3	98	adk_3(15)	icdA_3(25)	lipL32_3(11)	lipL41_3(16)	rrs2_3(12)	secY_3(21)	1017			C
58-3004198643	leptospira_3	98	adk_3(15)	icdA_3(25)	lipL32_3(11)	lipL41_3(16)	rrs2_3(12)	secY_3(21)	1017			C
59-3004198645	leptospira_3	98	adk_3(15)	icdA_3(25)	lipL32_3(11)	lipL41_3(16)	rrs2_3(12)	secY_3(21)	1016	1017		D
60-3004198647	leptospira_3	98	adk_3(15)	icdA_3(25)	lipL32_3(11)	lipL41_3(16)	rrs2_3(12)	secY_3(21)	1017			C
61-3004198649	leptospira_3	98	adk_3(15)	icdA_3(25)	lipL32_3(11)	lipL41_3(16)	rrs2_3(12)	secY_3(21)	1017			C
62-3004198651	leptospira_3	98	adk_3(15)	icdA_3(25)	lipL32_3(11)	lipL41_3(16)	rrs2_3(12)	secY_3(21)	1017			C
63-3004198653	leptospira_3	98	adk_3(15)	icdA_3(25)	lipL32_3(11)	lipL41_3(16)	rrs2_3(12)	secY_3(21)	1017			C
64-3004198655	leptospira_3	98	adk_3(15)	icdA_3(25)	lipL32_3(11)	lipL41_3(16)	rrs2_3(12)	secY_3(21)	1017			C
65-3004198657	leptospira_3	98	adk_3(15)	icdA_3(25)	lipL32_3(11)	lipL41_3(16)	rrs2_3(12)	secY_3(21)	1017			C
66-3004198659	leptospira_3	98	adk_3(15)	icdA_3(25)	lipL32_3(11)	lipL41_3(16)	rrs2_3(12)	secY_3(21)	1012	1016	1017	B
68-3004198663	leptospira_3	98	adk_3(15)	icdA_3(25)	lipL32_3(11)	lipL41_3(16)	rrs2_3(12)	secY_3(21)	1017			C
MLST=Multilocus Sequence Typing; ST= Sequence Type; cgMLST= Core Genome Multilocus Sequence Typing; cgST= Core Genome Sequence Type
*cgMLST Genotype Assignment: A = 1016; B = 1012, 1016, 1017; C = 1017; D = 1016, 1017; E = 1012; F = 959, 1017; G = 1011, 1013, 1849
